# Supplementary material for: Is IIIG9 a New Protein with Exclusive Ciliary Function? Analysis of Its Potential Role in Cancer and Other Pathologies
Source: Cells. 2022 Oct 21;11(20):3327. doi: 10.3390/cells11203327 (PMC9600092; doi:10.3390/cells11203327)
Supplement: Supplementary file 1 [file cells-11-03327-s001.zip]

Archive with 1 entries (1 files):
- cells-1899835-supplementary.pdf
